# Supplementary material for: Sulforaphane and Brain Health: From Pathways of Action to Effects on Specific Disorders
Source: Nutrients. 2025 Apr 15;17(8):1353. doi: 10.3390/nu17081353 (PMC12030691; doi:10.3390/nu17081353)
Supplement: Supplementary file 1 [file nutrients-17-01353-s001.zip]

Archive with 1 entries (1 files):
- nutrients-3578615-supplementary.pdf
